# Supplementary material for: Distinct features of the host-parasite interactions between nonadherent and adherent Trichomonas vaginalis isolates
Source: PLoS Negl Trop Dis. 2023 Jan 3;17(1):e0011016. doi: 10.1371/journal.pntd.0011016 (PMC9810166; doi:10.1371/journal.pntd.0011016)
Supplement: S2 Data — This Excel file includes the values measured for statistical analysis in Figs 2A, 2B, 2C, 3B, 4B, 4C, 4D, 6C, 6D, 7B, 7C, 7D, 7E, 8 and S1A–S1C. (XLSX) [file pntd.0011016.s011.xlsx]

## Sheet: Fig. 2 A
			moi
	3:1		1:1		1:3
PI (min)	1	30	1	30	1	30
R1	105	301	65	203	60	127
R2	87	265	49	177	42	108
R3	69	212	31	138	28	91
Mean	87	259.333	48.3333	172.667	43.3333	108.667
SD	18	44.7698	17.0098	32.7159	16.0416	18.0093
T-test	0.00347064		0.00428521		0.0093638

## Sheet: Fig. 2B
pi (min)	1		15		30		60
	T1	TH17	T1	TH17	T1	TH17	T1	TH17
R1	5	48	8	75	10	101	11	166
R2	3	37	5	60	6	87	8	140
R3	2	25	2	55	3	72	3	115
Mean	3.33333	36.6667	5	63.3333	6.33333	86.6667	7.33333	140.333
SD	1.52753	11.5036	3	10.4083	3.51188	14.5029	4.04145	25.5016
T-test	1 v 15min	0.0408482
	1 vs 30min	0.00945917
	1 vs 60min	0.00302898

## Sheet: Fig. 2C
Adherent paraistes to 1000 hVECs							Clustered paraistes foci per 1000 hVECs
	Sucrose		Lactose					Sucrose		Lactose
PI(min)	1	30	1	30			PI(min)	1	30	1	29
R1	33	85	30	43			R1	8	33	7	20
R2	22	71	19	35			R2	5	28	4	16
R3	18	63	12	27			R3	3	23	3	10
Mean	24.3333	73	20.3333	35			Mean	5.33333	28	4.66667	15.3333
SD	7.76745	11.1355	9.07377	8			SD	2.51661	5	2.08167	5.03322
T-test	0.00864648						T-test	0.0364893

## Sheet: Fig. 3B
Concentration (pg/ml)				Gal-1
PI(min)	0	1	5	15	30	60
R1	8473	4843	4456	4174	6927	7134
R2	7748	4355	4032	3984	5918	6052
R3	7064	3959	3824	3719	5137	5535
Mean	7761.67	4385.67	4104	3959	5994	6240.33
SD	704.599	442.797	322.093	228.528	897.417	815.967
		0 vs 1	0 vs 5	0 vs 15	0 vs 30	0 vs 60
T-test		0.00216121	0.000190747	0.000883979	0.0550336	0.0708884
				Gal-3
PI(min)	0	1	5	15	30	60
R1	461	281	312	423	515	637
R2	426	245	273	380	465	596
R3	366	201	229	315	407	551
Mean	417.667	242.333	271.333	372.667	462.333	594.667
SD	48.0451	40.0666	41.5251	54.3722	54.0494	43.0155
		0 vs 1	0 vs 5	0 vs 15	0 vs 30	0 vs 60
T-test		0.00831306	0.00501284	0.343212	0.344965	0.00894472

## Sheet: Fig. 4B
Ratio of morphogenesis (%)
	Amoeboid		Flagellate
	DMSO	CytD	DMSO	CytD
R1	84	46	16	54
R2	71	39	29	61
R3	55	24	45	76
Mean	70	36.3333	30	63.6667
SD	14.5258	11.2398	14.5258	11.2398
T-test
DMSO vs. CytD		0.033699

## Sheet: Fig. 4C
	α-Actin
	G-actin (%)		F-actin (%)
	DMSO	CytD	DMSO	CytD
R1	31	72	69	28
R2	44	80	56	20
R3	53	53	47	13
Mean	42.6667	68.3333	57.3333	20.3333
SD	11.0604	13.8684	11.0604	7.50555
T-test
F-actin, DMSO vs CytD			0.00868315

## Sheet: Fig. 4D
Adherent parasites to 1000 hVECs
	DMSO	CytD
R1	158	65
R2	123	43
R3	101	33
Mean	127.333	47
SD	28.746	16.3707
T-test	0.0136286

## Sheet: Fig. 6C
α-Tub relative intensity (%)
	DMSO	TPI
R1	100	105
R2	100	87.5
R3	100	75
Mean	100	89.1667
SD	0	15.0693
T-test	0.281031

## Sheet: Fig. 6D
Adheret parasites to 1000 hVECs
	DMSO	TPI
R1	107	67
R2	89	48
R3	73	34
Mean	89.6667	49.6667
SD	17.0098	16.563
T-test	0.043323

## Sheet: Fig. 7 B C
Fig 7B				Fig 7C
T1				TH17
	TDL (μm)	Velocity (μm/s)			TDL (μm)	Velocity (μm/s)
Trophozoite1	33.6805	0.561341		Trophozoite1	1.27317	0.0212196
Trophozoite2	26.9506	0.449177		Trophozoite2	5.42656	0.0904426
Trophozoite3	62.6553	1.04425		Trophozoite3	1.6019	0.0266983
Trophozoite4	71.0899	1.18483		Trophozoite4	2.39181	0.0398635
Trophozoite5	148.086	2.46809		Trophozoite5	3.26738	0.0544564
Trophozoite6	41.2176	0.686959		Trophozoite6	3.2322	0.0538701
Trophozoite7	85.7438	1.42906		Trophozoite7	0.638028	0.0106338
Trophozoite8	95.7627	1.59604		Trophozoite8	2.47603	0.0412671
Trophozoite9	133.61	2.22683		Trophozoite9	4.30062	0.071677
Trophozoite10	24.0243	0.400405		Trophozoite10	212.105	3.53509
Trophozoite11	131.877	2.19796		Trophozoite11	1.63878	0.0273131
Trophozoite12	61.9733	1.03289		Trophozoite12	3.89936	0.0649893
Trophozoite13	192.26	3.20434		Trophozoite13	1.71693	0.0286155
Trophozoite14	177.693	2.96156		Trophozoite14	1.07572	0.0179286
Trophozoite15	57.9635	0.966058		Trophozoite15	1.70946	0.028491
Trophozoite16	148.229	2.47048		Trophozoite16	2.58982	0.0431636
Trophozoite17	58.3227	0.972045		Trophozoite17	8.5059	0.141765
Trophozoite18	263.961	4.39935		Trophozoite18	1.30635	0.0217724
Trophozoite19	31.9902	0.533171		Trophozoite19	0.746092	0.0124349
Trophozoite20	110.539	1.84231		Trophozoite20	1.15763	0.0192939
Trophozoite21	82.4519	1.3742		Trophozoite21	3.07743	0.0512905
Trophozoite22	197.037	3.28395		Trophozoite22	2.15168	0.0358613
Trophozoite23	106.061	1.76768		Trophozoite23	2.02371	0.0337285
Trophozoite24	145.126	2.41876		Trophozoite24	2.01691	0.0336152
Trophozoite25	22.2182	0.370303		Trophozoite25	6.32971	0.105495
Trophozoite26	164.058	2.73431		Trophozoite26	1.51998	0.025333
Trophozoite27	172.423	2.87371		Trophozoite27	3.31984	0.0553306
Trophozoite28	61.9434	1.03239		Trophozoite28	1.70676	0.0284459
Trophozoite29	64.9494	1.08249		Trophozoite29	5.21203	0.0868671
Trophozoite30	81.4572	1.35762		Trophozoite30	1.15811	0.0193018
Trophozoite31	239.538	3.9923		Trophozoite31	1.18781	0.0197969
Trophozoite32	245.864	4.09774		Trophozoite32	1.82357	0.0303929
Trophozoite33	206.826	3.44711		Trophozoite33	0.951896	0.0158649
Trophozoite34	64.235	1.07058		Trophozoite34	8.50238	0.141706
Trophozoite35	30.9133	0.515221		Trophozoite35	2.55801	0.0426335
Trophozoite36	259.977	4.33295		Trophozoite36	1.20387	0.0200645
Trophozoite37	173.072	2.88453		Trophozoite37	11.5063	0.191771
Trophozoite38	46.1344	0.768907		Trophozoite38	2.71208	0.0452013
Trophozoite39	21.2995	0.354992		Trophozoite39	1.20882	0.020147
Trophozoite40	85.6422	1.42737		Trophozoite40	5.36349	0.0893914
Trophozoite41	52.7726	0.879544		Trophozoite41	1.66782	0.0277971
Trophozoite42	152.213	2.53689		Trophozoite42	45.8971	0.764951
Trophozoite43	78.946	1.31577		Trophozoite43	24.0848	0.401414
Trophozoite44	27.6946	0.461577		Trophozoite44	1.62173	0.0270288
Trophozoite45	20.7609	0.346014		Trophozoite45	1.52098	0.0253496
Trophozoite46	46.384	0.773067		Trophozoite46	4.03866	0.067311
Trophozoite47	19.4932	0.324887		Trophozoite47	2.53597	0.0422661
Trophozoite48	40.3198	0.671997		Trophozoite48	1.13145	0.0188576
Trophozoite49	45.9777	0.766295		Trophozoite49	2.5337	0.0422283
Trophozoite50	159.525	2.65875		Trophozoite50	1.98333	0.0330555
Trophozoite51	77.5457	1.29243		Trophozoite51	6.28515	0.104752
Trophozoite52	36.1316	0.602193		Trophozoite52	1.96524	0.032754
Trophozoite53	60.9239	1.0154		Trophozoite53	3.62794	0.0604656
Trophozoite54	2.31515	0.0385858		Trophozoite54	4.65176	0.0775294
Trophozoite55	46.545	0.77575		Trophozoite55	40.3644	0.67274
Trophozoite56	227.358	3.7893		Trophozoite56	2.31307	0.0385512
Trophozoite57	88.478	1.47463		Trophozoite57	1.63233	0.0272055
Trophozoite58	47.0312	0.783853		Trophozoite58	95.4472	1.59079
Trophozoite59	74.0497	1.23416		Trophozoite59	3.39522	0.056587
Trophozoite60	177.276	2.95461		Trophozoite60	7.71652	0.128609
Trophozoite61	341.482	5.69136		Trophozoite61	1.71654	0.028609
Trophozoite62	176.596	2.94326		Trophozoite62	2.96646	0.049441
Trophozoite63	256.972	4.28287		Trophozoite63	1.27226	0.0212044
Trophozoite64	151.892	2.53154		Trophozoite64	0.760001	0.0126667
Trophozoite65	12.4766	0.207943		Trophozoite65	1.41069	0.0235114
Trophozoite66	238.555	3.97592		Trophozoite66	1.25088	0.0208479
Trophozoite67	250.051	4.16752		Trophozoite67	6.21045	0.103508
Trophozoite68	372.242	6.20403		Trophozoite68	3.18862	0.0531437
Trophozoite69	104.975	1.74959		Trophozoite69	1.6464	0.02744
Trophozoite70	116.228	1.93713		Trophozoite70	2.57012	0.0428354
Trophozoite71	210.836	3.51393		Trophozoite71	41.5438	0.692397
Trophozoite72	152.692	2.54487		Trophozoite72	0.845814	0.0140969
Trophozoite73	87.0909	1.45151		Trophozoite73	1.49395	0.0248992
Trophozoite74	268.955	4.48258		Trophozoite74	0.941493	0.0156916
Trophozoite75	186.249	3.10416		Trophozoite75	1.48318	0.0247197
Trophozoite76	67.4176	1.12363		Trophozoite76	1.45478	0.0242463
Trophozoite77	274.403	4.57338		Trophozoite77	4.23798	0.070633
Trophozoite78	29.8751	0.497919		Trophozoite78	0.758158	0.012636
Trophozoite79	8.86954	0.147826		Trophozoite79	10.8405	0.180675
Trophozoite80	146.611	2.44351		Trophozoite80	1.22182	0.0203636
Trophozoite81	170.753	2.84589		Trophozoite81	1.48356	0.024726
Trophozoite82	50.3891	0.839819		Trophozoite82	3.88052	0.0646753
Trophozoite83	204.331	3.40552		Trophozoite83	4.5713	0.0761884
Trophozoite84	226.269	3.77114		Trophozoite84	5.15724	0.0859541
Trophozoite85	185.603	3.09339		Trophozoite85	1.29269	0.0215448
Trophozoite86	201.025	3.35041		Trophozoite86	2.34689	0.0391148
Trophozoite87	334.846	5.58077		Trophozoite87	9.54226	0.159038
Trophozoite88	192.508	3.20846		Trophozoite88	2.16603	0.0361005
Trophozoite89	351.046	5.85077		Trophozoite89	2.24018	0.0373363
Trophozoite90	149.557	2.49262		Trophozoite90	23.7838	0.396396
Trophozoite91	52.8198	0.88033		Trophozoite91	1.31966	0.0219943
Trophozoite92	193.302	3.2217		Trophozoite92	3.95138	0.0658563
Trophozoite93	145.176	2.41961		Trophozoite93	1.45812	0.0243021
Trophozoite94	99.2108	1.65351		Trophozoite94	3.96149	0.0660248
Trophozoite95	213.374	3.55623		Trophozoite95	0.805769	0.0134295
Trophozoite96	248.406	4.14011		Trophozoite96	1.44954	0.024159
Trophozoite97	212.698	3.54496		Trophozoite97	1.32394	0.0220657
Trophozoite98	18.2991	0.304985		Trophozoite98	1.57057	0.0261761
Trophozoite99	266.229	4.43714		Trophozoite99	40.3993	0.673322
Trophozoite100	121.626	2.02709		Trophozoite100	2.94016	0.0490026
Trophozoite101	85.2124	1.42021		Trophozoite101	1.81903	0.0303171
Trophozoite102	68.4872	1.14145		Trophozoite102	0.489155	0.00815259
Trophozoite103	86.3394	1.43899		Trophozoite103	1.61557	0.0269262
Trophozoite104	288.296	4.80493		Trophozoite104	31.7639	0.529398
Trophozoite105	165.572	2.75953		Trophozoite105	1.34825	0.0224708
Trophozoite106	318.711	5.31184		Trophozoite106	2.22633	0.0371055
Trophozoite107	96.6091	1.61015		Trophozoite107	1.61084	0.0268473
Trophozoite108	323.847	5.39744		Trophozoite108	6.30241	0.10504
Trophozoite109	254.892	4.24819		Trophozoite109	12.1885	0.203141
Trophozoite110	140.188	2.33647		Trophozoite110	8.36516	0.139419
Trophozoite111	298.209	4.97015		Trophozoite111	1.97557	0.0329261
Trophozoite112	35.7061	0.595101		Trophozoite112	0.864277	0.0144046
Trophozoite113	29.5012	0.491686		Trophozoite113	6.43189	0.107198
Trophozoite114	60.6083	1.01014		Trophozoite114	9.35656	0.155943
Trophozoite115	27.5643	0.459404		Trophozoite115	1.92165	0.0320275
Trophozoite116	112.713	1.87856		Trophozoite116	0.97996	0.0163327
Trophozoite117	203.769	3.39615		Trophozoite117	0.384904	0.00641506
Trophozoite118	214.364	3.57273		Trophozoite118	7.3625	0.122708
Trophozoite119	66.2699	1.1045		Trophozoite119	2.91804	0.0486339
Trophozoite120	256.1	4.26834		Trophozoite120	1.66591	0.0277651
Trophozoite121	60.0853	1.00142		Trophozoite121	37.0169	0.616948
Trophozoite122	301.01	5.01684		Trophozoite122	1.06421	0.0177368
Trophozoite123	306.823	5.11371		Trophozoite123	1.16051	0.0193419
Trophozoite124	10.5389	0.175649		Trophozoite124	1.96309	0.0327182
Trophozoite125	207.155	3.45259		Trophozoite125	0.761271	0.0126879
Trophozoite126	248.674	4.14456		Trophozoite126	1.18059	0.0196766
Trophozoite127	59.8901	0.998168		Trophozoite127	1.79292	0.029882
Trophozoite128	371.369	6.18948		Trophozoite128	0.435761	0.00726268
Trophozoite129	5.81188	0.0968647		Trophozoite129	1.59265	0.0265441
Trophozoite130	31.3005	0.521675		Trophozoite130	1.78109	0.0296849
Trophozoite131	176.536	2.94226		Trophozoite131	0.743994	0.0123999
Trophozoite132	254.495	4.24158		Trophozoite132	1.83711	0.0306185
Trophozoite133	7.23366	0.120561		Trophozoite133	34.3048	0.571746
Trophozoite134	514.628	8.57714		Trophozoite134	116.463	1.94105
Trophozoite135	250.52	4.17534		Trophozoite135	1.69211	0.0282018
Trophozoite136	76.4064	1.27344		Trophozoite136	0.428936	0.00714894
Trophozoite137	74.898	1.2483		Trophozoite137	28.4723	0.474539
Trophozoite138	317.685	5.29475		Trophozoite138	1.56296	0.0260493
Trophozoite139	439.688	7.32814		Trophozoite139	1.81793	0.0302989
Trophozoite140	172.377	2.87295		Trophozoite140	1.74132	0.029022
Trophozoite141	103.204	1.72006		Trophozoite141	30.1021	0.501702
Trophozoite142	222.369	3.70615		Trophozoite142	0.501269	0.00835448
Trophozoite143	653.511	10.8918		Trophozoite143	2.86236	0.047706
Trophozoite144	451.828	7.53046		Trophozoite144	14.91	0.2485
Trophozoite145	327.436	5.45727		Trophozoite145	1.25952	0.020992
Trophozoite146	42.097	0.701616		Trophozoite146	5.21381	0.0868968
Trophozoite147	32.939	0.548984		Trophozoite147	4.39328	0.0732213
Trophozoite148	25.4079	0.423464		Trophozoite148	0.877596	0.0146266
Trophozoite149	392.722	6.54536		Trophozoite149	3.45919	0.0576531
Trophozoite150	512.203	8.53672		Trophozoite150	1.82554	0.0304256
Trophozoite151	73.1204	1.21867		Trophozoite151	1.73452	0.0289086
Trophozoite152	56.8769	0.947948		Trophozoite152	0.502074	0.0083679
Trophozoite153	172.822	2.88037		Trophozoite153	1.62618	0.027103
Trophozoite154	582.904	9.71507		Trophozoite154	1.87444	0.0312406
Trophozoite155	315.584	5.25973		Trophozoite155	2.23589	0.0372648
Trophozoite156	51.0577	0.850962		Trophozoite156	3.73903	0.0623172
Trophozoite157	163.166	2.71944		Trophozoite157	1.07356	0.0178927
Trophozoite158	264.402	4.4067		Trophozoite158	6.78132	0.113022
Trophozoite159	596.445	9.94075		Trophozoite159	0.638595	0.0106433
Mean	157.627	2.62712		Trophozoite160	1.89877	0.0316462
SD	127.545	2.12575		Trophozoite161	1.08246	0.018041
SEM	10.115	0.168127		Trophozoite162	1.16232	0.019372
				Trophozoite163	1.37494	0.0229156
				Trophozoite164	18.5824	0.309707
				Trophozoite165	23.0973	0.384955
				Trophozoite166	7.91981	0.131997
				Trophozoite167	1.64717	0.0274529
				Trophozoite168	73.5327	1.22555
				Trophozoite169	0.995643	0.0165941
				Trophozoite170	2.13945	0.0356574
				Trophozoite171	2.66723	0.0444539
				Trophozoite172	111.581	1.85968
				Trophozoite173	3.3409	0.0556816
				Trophozoite174	19.7197	0.328662
				Trophozoite175	5.24723	0.0874538
				Trophozoite176	37.5095	0.625159
				Trophozoite177	2.26282	0.0377136
				Trophozoite178	2.65289	0.0442149
				Trophozoite179	17.9087	0.298479
				Trophozoite180	16.1267	0.268778
				Trophozoite181	9.72981	0.162164
				Trophozoite182	3.76055	0.0626759
				Trophozoite183	16.2467	0.270779
				Trophozoite184	37.4862	0.624769
				Trophozoite185	14.1309	0.235515
				Trophozoite186	39.6887	0.661478
				Trophozoite187	12.0361	0.200602
				Trophozoite188	32.2383	0.537305
				Trophozoite189	2.19809	0.0366349
				Trophozoite190	11.1115	0.185192
				Trophozoite191	1.38739	0.0231231
				Trophozoite192	152.991	2.54985
				Trophozoite193	4.32323	0.0720538
				Trophozoite194	29.8201	0.497002
				Trophozoite195	7.93511	0.132252
				Trophozoite196	41.263	0.687717
				Trophozoite197	37.0875	0.618125
				Mean	10.2303	0.170505
				SD	24.3498	0.40583
T-test	3.21025e-43			SEM	1.73485	0.0289142

[truncated: 6 more sheets: Fig. 7D, Fig. 7E, Fig. 8, S1 Fig A, S1 Fig  B, S1 Fig C]
